# Supplementary material for: Mazus unguiculatus (Mazaceae), a distinct new species from Anhui Province, eastern China
Source: PhytoKeys. 2026 Apr 24;274:49–59. doi: 10.3897/phytokeys.274.183749 (PMC13135202; doi:10.3897/phytokeys.274.183749)
Supplement: XML Treatment for Mazus unguiculatus [file phytokeys.274.183749-treatment1.xml]

<!DOCTYPE tp:taxon-treatment
  PUBLIC "-//TaxonX//DTD Taxonomic Treatment Publishing DTD v0 20100105//EN" "tax-treatment-NSO.dtd">
<tp:taxon-treatment xmlns:tp="http://www.plazi.org/taxpub"><tp:treatment-meta><kwd-group><label>Taxon classification</label><kwd>
                <named-content content-type="kingdom">Plantae</named-content>
              </kwd><kwd>
                <named-content content-type="order">Lamiales</named-content>
              </kwd><kwd>
                <named-content content-type="family">Mazaceae</named-content>
              </kwd></kwd-group><mixed-citation publication-type="journal"><person-group><name><surname>Xu</surname><given-names>Si-Cheng</given-names></name><name><surname>Min</surname><given-names>Dao-Zhang</given-names></name><name><surname>Li</surname><given-names>Bo</given-names></name></person-group><article-title><italic><tp:taxon-name><tp:taxon-name-part taxon-name-part-type="genus" reg="Mazus">Mazus</tp:taxon-name-part> <tp:taxon-name-part taxon-name-part-type="species" reg="unguiculatus">unguiculatus</tp:taxon-name-part></tp:taxon-name></italic> (<tp:taxon-name><tp:taxon-name-part taxon-name-part-type="family" reg="Mazaceae">Mazaceae</tp:taxon-name-part></tp:taxon-name>), a distinct new species from Anhui Province, eastern China</article-title><source>PhytoKeys</source><day>24</day><month>04</month><year>2026</year><volume>274</volume><fpage>49</fpage><lpage>59</lpage><pub-id pub-id-type="doi">10.3897/phytokeys.274.183749</pub-id></mixed-citation></tp:treatment-meta><tp:nomenclature><tp:taxon-name><object-id xmlns:xlink="http://www.w3.org/1999/xlink" content-type="arpha" xlink:type="simple">3F515CC8-DA37-5C26-AF54-ED0B5C7ADF38</object-id>
                    		<tp:taxon-name-part taxon-name-part-type="genus" reg="Mazus">Mazus</tp:taxon-name-part> <tp:taxon-name-part taxon-name-part-type="species" reg="unguiculatus">unguiculatus</tp:taxon-name-part>
                    	
                    		<object-id xmlns:xlink="http://www.w3.org/1999/xlink" content-type="ipni" xlink:type="simple">urn:lsid:ipni.org:names:77379128-1</object-id>
                    	</tp:taxon-name><tp:taxon-authority>Bo Li</tp:taxon-authority><tp:taxon-status xmlns:xlink="http://www.w3.org/1999/xlink" xlink:type="simple">sp. nov.</tp:taxon-status><xref ref-type="fig" rid="F1">Figs 1</xref><xref ref-type="fig" rid="F2">, 2</xref></tp:nomenclature><tp:treatment-sec sec-type="Diagnosis"><title>Diagnosis.</title><p>This species is most similar to <italic><tp:taxon-name><tp:taxon-name-part taxon-name-part-type="genus" reg="Mazus">M.</tp:taxon-name-part> <tp:taxon-name-part taxon-name-part-type="species" reg="spicatus">spicatus</tp:taxon-name-part></tp:taxon-name></italic> in exhibiting white to pale rusty pubescence, leaves with tapering bases and incised-serrate margins, and hairy ovaries. However, it can be readily diagnosed by weak, pendulous branches, a markedly elongated inflorescence, and a distinct corolla, viz., the upper lip is bilobed, each lobe has emarginate to bilobed apex, while the lower lip is deeply trilobed with subequal lobes, each lobe possesses a short claw at the base and shallow teeth at the middle of the apex, and the palate is absent.</p></tp:treatment-sec><tp:treatment-sec sec-type="Type"><title>Type.</title><p>China • Anhui Province, Anqing City, Qianshan County, Tianzhushan Mountain, growing epiphytically on the rock wall, <named-content xmlns:xlink="http://www.w3.org/1999/xlink" content-type="dwc:verbatimCoordinates" xlink:type="simple">30°42'36.87"N, 116°23'41.24"E</named-content>, alt. 154 m a.s.l., 27 July 2021, <italic>Xin-Xin Zhu, Jun Wang &amp; Mei-Hua Wang ZXX211303</italic> (holotype <named-content xmlns:xlink="http://www.w3.org/1999/xlink" content-type="dwc:institutional_code" xlink:title="Xishuangbanna Tropical Botanical Garden, Academia Sinica" xlink:href="https://scientific-collections.gbif.org/institution/c1b4b43c-8274-4586-b75e-704e36bdd5c6" xlink:type="simple">HITBC</named-content>! [barcode HITBC0125448], isotype <named-content xmlns:xlink="http://www.w3.org/1999/xlink" content-type="dwc:institutional_code" xlink:title="Kunming Institute of Botany, Chinese Academy of Sciences" xlink:href="https://scientific-collections.gbif.org/institution/6039165f-1334-4ac6-a955-5542100c0e50" xlink:type="simple">KUN</named-content>! [barcode KUN1536783]).</p></tp:treatment-sec><tp:treatment-sec sec-type="Description"><title>Description.</title><p><bold><italic>Herb</italic></bold>, perennial, with white to pale rusty pubescence. Taproot thick, robust, 1.5–4.0 cm long; adventitious roots numerous, shotting from the stem base, slightly woody, dark brown. <bold><italic>Stem</italic></bold> many-branched, terete, woody and tuberous at base, pendulous, procumbent, 25–40 cm long; old stems rigid, rooting from lower nodes, brownish green, densely hispidulous to glabrescent; young stems slender, ascending, grayish green, with dense, white hirsuteous hairs. <bold><italic>Leaves</italic></bold> sparsely arranged at base, forming a rosette, often caducous; stem leaves numerous, alternate, fascicled at upper nodes; petioles of lower leaves ca. 0.5 cm long, densely hispidulous, gradually reducing in length upward, upper leaves sessile; leaf blade obovate to obovate-spatulate, 0.8–2.4 cm long, 0.6–1.3 cm wide, apex obtuse, base tapering, margin incised-serrate, teeth callous at apex; adaxially green, subglabrous to sparsely hispidulous, abaxially yellowish green, densely hispidulous; veins conspicuous on both surfaces, convex below and slightly concave above. <bold><italic>Inflorescence</italic></bold> racemose, many-flowered, terminal and axillary, lax, elongated up to 25 cm long at fruiting; bracts subulate to filiform, 0.6–1.2 mm long; pedicels slender, 0.8–1.4 cm long, with dense, hispidulous hairs and sparse, glandular hairs. <bold><italic>Calyx</italic></bold> narrowly campanulate, 5.0–8.0 mm long, 10-veined, densely villous and glandular hairy; lobes 5, triangular-lanceolate, as long as tube, apex acute, ciliate at margin and along veins. <bold><italic>Corolla</italic></bold> white to pale violet, 1.1–1.4 cm long, with a darker band on the abaxial surface of upper lip, sparsely puberulent to glabrous; tube cylindric, 0.4–0.6 cm long, exserted from calyx; 2-lipped, upper lip 2-lobed, upcurved, lobes emarginate to slightly 2-lobed; lower lip deeply 3-lobed, lobes subequal, ca. 2.5 × 4.0 mm, obovate, apex round, emarginate or shallowly toothed, base acutely narrowed, forming a short claw; palate absent. <bold><italic>Stamens</italic></bold> 4, exserted from throat, inserted at the same level near the apex of the corolla tube; didynamous, anterior 2 longer; separated and opposite to lateral lobes of lower corolla-lip, posterior 2 pairwise approached, included in corolla tube; filaments filiform, curved, glabrous, anther 2-celled, thecae divergent, connivent at apex. <bold><italic>Style</italic></bold> 0.6–0.8 cm long, exserted beyond anthers, stigma 2-lamellate; ovary hairy. <bold><italic>Capsules</italic></bold> enclosed by the persistent calyx, ca. 0.9 × 1.3 × 2.1 mm, ovoid, compressed, apex rostrated, brown, hispidulous; seeds ovoid, small, numerous.</p></tp:treatment-sec><tp:treatment-sec sec-type="Phenology"><title>Phenology.</title><p>Flowering was observed from June to August and fruiting from July to September.</p></tp:treatment-sec><tp:treatment-sec sec-type="Distribution and habitat"><title>Distribution and habitat.</title><p>The species is currently known only from the type locality in Anhui Province, China, specifically in the mountainous regions where it grows on steep rock crevices. The habitat is characterized by a mixed forest community, where the population is found in association with species of <italic><tp:taxon-name><tp:taxon-name-part taxon-name-part-type="genus" reg="Acer">Acer</tp:taxon-name-part></tp:taxon-name></italic> L., <italic><tp:taxon-name><tp:taxon-name-part taxon-name-part-type="genus" reg="Pinus">Pinus</tp:taxon-name-part></tp:taxon-name></italic> L., and <italic><tp:taxon-name><tp:taxon-name-part taxon-name-part-type="genus" reg="Miscanthus">Miscanthus</tp:taxon-name-part></tp:taxon-name></italic> Andersson.</p></tp:treatment-sec><tp:treatment-sec sec-type="Etymology"><title>Etymology.</title><p>The specific epithet “unguiculatus” refers to the lobes of the lower corolla lip forming short claws at the base.</p></tp:treatment-sec><tp:treatment-sec sec-type="Vernacular name"><title>Vernacular name.</title><p>Simplified Chinese: 爪瓣通泉草; Chinese pinyin: Zhuă Bàn Tōng Quán Căo.</p></tp:treatment-sec><tp:treatment-sec sec-type="Provisional conservation status"><title>Provisional conservation status.</title><p><italic><tp:taxon-name><tp:taxon-name-part taxon-name-part-type="genus" reg="Mazus">Mazus</tp:taxon-name-part> <tp:taxon-name-part taxon-name-part-type="species" reg="unguiculatus">unguiculatus</tp:taxon-name-part></tp:taxon-name></italic> is currently known only from a single locality in Anhui Province, China. Given the currently limited survey data, the species is provisionally assessed as Data Deficient (DD) according to the IUCN Red List Categories and Criteria (<xref ref-type="bibr" rid="B11">IUCN 2022</xref>). Further surveys are needed to clarify its population size, distribution, and potential threats.</p></tp:treatment-sec><tp:treatment-sec><!--Section generated to contain objects referenced in tp:taxon-treatment.--><fig id="F1" position="float" orientation="portrait"><object-id xmlns:xlink="http://www.w3.org/1999/xlink" content-type="doi" xlink:type="simple">10.3897/phytokeys.274.183749.figure1</object-id><object-id xmlns:xlink="http://www.w3.org/1999/xlink" content-type="zenodo_dep_id" xlink:type="simple">19783874</object-id><object-id xmlns:xlink="http://www.w3.org/1999/xlink" content-type="arpha" xlink:type="simple">F2465C0B-1885-5BDF-B6BD-EA8296E484ED</object-id><label>Figure 1.</label><caption><p><italic><tp:taxon-name><tp:taxon-name-part taxon-name-part-type="genus" reg="Mazus">Mazus</tp:taxon-name-part> <tp:taxon-name-part taxon-name-part-type="species" reg="unguiculatus">unguiculatus</tp:taxon-name-part></tp:taxon-name></italic> sp. nov. <bold>A</bold>. Habit; <bold>B</bold>. Basal leaves; <bold>C</bold>. Stem leaves; <bold>D</bold>. Stem, showing the indumentum; <bold>E</bold>. A portion of the inflorescence, showing persistent calyces; <bold>F</bold>. Leaf blade (adaxial view); <bold>G</bold>. Leaf blade (abaxial view); <bold>H</bold>. Abaxial surface of the leaf, showing indumentum and venation; <bold>J–M</bold>. Corolla (<bold>J</bold>. Lateral view; <bold>K</bold>. Basal view; <bold>L</bold>. Apical view; <bold>M</bold>. Frontal view). (Photographed by Xin-Xin Zhu).</p></caption><graphic xmlns:xlink="http://www.w3.org/1999/xlink" xlink:href="phytokeys-274-049_article-183749__-g001.jpg" id="oo_1607232.jpg" position="float" orientation="portrait" xlink:type="simple"><uri content-type="original_file" xlink:type="simple">https://binary.pensoft.net/fig/1607232</uri></graphic></fig><fig id="F2" position="float" orientation="portrait"><object-id xmlns:xlink="http://www.w3.org/1999/xlink" content-type="doi" xlink:type="simple">10.3897/phytokeys.274.183749.figure2</object-id><object-id xmlns:xlink="http://www.w3.org/1999/xlink" content-type="zenodo_dep_id" xlink:type="simple">19783876</object-id><object-id xmlns:xlink="http://www.w3.org/1999/xlink" content-type="arpha" xlink:type="simple">53659074-1905-5A91-87E8-C8137BCF3D62</object-id><label>Figure 2.</label><caption><p><italic><tp:taxon-name><tp:taxon-name-part taxon-name-part-type="genus" reg="Mazus">Mazus</tp:taxon-name-part> <tp:taxon-name-part taxon-name-part-type="species" reg="unguiculatus">unguiculatus</tp:taxon-name-part></tp:taxon-name></italic> sp. nov. <bold>A</bold>. A portion of the inflorescence, showing persistent calyces; <bold>B</bold>. Dissected calyx, showing the 10 veins; <bold>C</bold>. Close-up of the calyx, showing the indumentum; <bold>D</bold>. Ovary; <bold>E</bold>. Capsule enclosed within the persistent calyx (apical view); <bold>F</bold>. Capsule (lateral view); <bold>G</bold>. Seed (lateral view). (<bold>A–D, G</bold>. Photographed by Bo Li; <bold>E–F</bold>. By Xin-Xin Zhu).</p></caption><graphic xmlns:xlink="http://www.w3.org/1999/xlink" xlink:href="phytokeys-274-049_article-183749__-g002.jpg" id="oo_1607233.jpg" position="float" orientation="portrait" xlink:type="simple"><uri content-type="original_file" xlink:type="simple">https://binary.pensoft.net/fig/1607233</uri></graphic></fig></tp:treatment-sec><ref-list><ref id="B11"><mixed-citation xmlns:xlink="http://www.w3.org/1999/xlink" xlink:type="simple">IUCN (2022) Guidelines for Using the IUCN Red List Categories and Criteria. Version 15. Prepared by the Standards and petitions Committee. [accessed 10.12.2025] <ext-link xlink:href="10.2305/iucn.uk.2021-3.rlts.t123423283a207621852.en" ext-link-type="doi" xlink:type="simple">https://doi.org/10.2305/iucn.uk.2021-3.rlts.t123423283a207621852.en</ext-link></mixed-citation></ref></ref-list></tp:taxon-treatment>
